# Supplementary material for: Integrating Clinical Factors and Parity-Specific Models with Molecular Biomarkers to Better Predict the Risk of Preterm Birth in Asymptomatic Women
Source: Diagnostics (Basel). 2026 May 14;16(10):1487. doi: 10.3390/diagnostics16101487 (PMC13205271; doi:10.3390/diagnostics16101487)
Supplement: Supplementary file 1 [file diagnostics-16-01487-s001.zip]

Archive with 7 entries (7 files):
- Supplemental Figure S1.pdf
- Supplemental Figure S2.pdf
- Supplemental Figure S3.pdf
- Supplemental Table S1.pdf
- Supplemental Table S2.pdf
- Supplemental Table S3.pdf
- Supplemental Table S4.pdf
